# Supplementary material for: Lighting Spectrum, Intensity, and Photoperiod Induce Distinct Photoresponses in Chrysanthemum coronarium Greens, Cultivated in CEA
Source: Plants (Basel). 2026 May 1;15(9):1394. doi: 10.3390/plants15091394 (PMC13164867; doi:10.3390/plants15091394)
Supplement: Supplementary file 1 [file plants-15-01394-s001.zip › Table S1.xlsx]

## Sheet: Table S1
	Table S1. Correlation coefficients between investigated growth and metabolic parameters in Chrysanthemum coronarium greens under the exposure of different lighting parameters.
	A. Correlation coefficients and p-values between measured variables in Chrysanthemum coronarius, cultivated under different lighting spectrum conditions.
	Variables	Height	Leaf area	Fresh weight	Dry weight	Fructose	Glucose	TP	DPPH	ABTS	FRAP	TPC	α tocopherol	Violaxanthin	Lutein	β carotene	Chlorophyll a	Chlorophyll b	Malic acid	Fumaric acid	Succinic acid	Citric acid	NO3-	P	K	Ca	Mg	Fe	Mn	Na	Zn
p value	Height		0.623961	0.696157	0.675495	0.503497	-0.0382749	0.0199496	0.594019	0.615537	0.653506	0.0199496	-0.80536	0.0749152	-0.744504	0.424281	0.842056	-0.388622	-0.543333	-0.683588	-0.118862	-0.685928	0.769509	0.00506876	0.372206	0.346382	-0.25091	0.00949066	-0.66225	-0.608875	0.147924
	Leaf area	0.0725173		0.933549	0.98796	0.908949	0.669288	-0.736119	0.760697	0.718945	0.741927	-0.736119	-0.245534	-0.557727	-0.450117	-0.360665	0.804494	-0.351743	-0.467571	-0.440705	0.421903	-0.182131	0.602928	0.506475	0.0882166	0.754636	-0.513616	0.625292	-0.353526	-0.81396	0.803233
	Fresh weight	0.037243	0.000233286		0.972555	0.805379	0.635856	-0.610094	0.598609	0.600976	0.632405	-0.610094	-0.289785	-0.324308	-0.379202	-0.273255	0.833759	-0.115233	-0.265302	-0.335539	0.549	-0.115714	0.705214	0.313796	-0.0905031	0.548041	-0.602873	0.531701	-0.318242	-0.844715	0.65336
	Dry weight	0.0458387	6.23276e-07	1.09773e-05		0.885122	0.6459	-0.693271	0.723168	0.698301	0.731282	-0.693271	-0.286186	-0.480811	-0.452913	-0.322053	0.839344	-0.279036	-0.401715	-0.411396	0.461971	-0.176884	0.646806	0.455258	0.0551093	0.707599	-0.531389	0.614398	-0.355107	-0.809086	0.764015
	Fructose	0.16702	0.000685417	0.00880102	0.00150952		0.665192	-0.804827	0.862844	0.885022	0.856582	-0.804827	-0.234982	-0.745027	-0.38461	-0.479712	0.758177	-0.483518	-0.61539	-0.582454	0.323723	-0.31075	0.457807	0.435774	0.0578218	0.744353	-0.643235	0.699856	-0.510883	-0.583105	0.821521
	Glucose	0.922122	0.0486484	0.0656691	0.0602145	0.0505612		-0.911943	0.234444	0.264725	0.204098	-0.911943	0.404143	-0.556188	0.32673	-0.86882	0.360473	0.202744	-0.0258045	0.0309723	0.664407	0.417781	0.136576	0.551398	-0.421171	0.507262	-0.554988	0.778902	0.241831	-0.556693	0.839417
	TP	0.959373	0.023739	0.0810434	0.0383749	0.00888367	0.000611558		-0.49989	-0.496565	-0.470454	1	-0.324994	0.832642	-0.0864438	0.883085	-0.369647	0.135899	0.193671	0.07234	-0.58505	-0.267236	-0.133547	-0.627686	0.221237	-0.689952	0.519045	-0.857762	-0.0375622	0.424698	-0.939513
	DPPH	0.0916713	0.017308	0.0885541	0.0276849	0.00274415	0.543734	0.17058		0.940881	0.956482	-0.49989	-0.527333	-0.686349	-0.735997	-0.112073	0.664804	-0.81091	-0.784584	-0.731539	0.0111503	-0.617423	0.417524	0.268591	0.359648	0.67634	-0.434423	0.430203	-0.773172	-0.408765	0.566028
	ABTS	0.0776264	0.0290586	0.0869728	0.0364164	0.00151398	0.491217	0.173899	0.000156086		0.976412	-0.496565	-0.471233	-0.638938	-0.604366	-0.123628	0.74998	-0.730607	-0.788161	-0.776807	-0.00773632	-0.651564	0.473762	0.222743	0.319894	0.640716	-0.505023	0.440671	-0.801551	-0.345644	0.544796
	FRAP	0.0562809	0.022097	0.0676118	0.025166	0.00318775	0.59838	0.201235	5.42443e-05	6.48574e-06		-0.470454	-0.500123	-0.634505	-0.715139	-0.0692155	0.732474	-0.762667	-0.708412	-0.691341	0.0480488	-0.614575	0.540119	0.220715	0.354571	0.649981	-0.448399	0.409752	-0.799516	-0.358365	0.528392
	TPC	0.959373	0.023739	0.0810434	0.0383749	0.00888367	0.000611558	0	0.17058	0.173899	0.201235		-0.324994	0.832642	-0.0864438	0.883085	-0.369647	0.135899	0.193671	0.07234	-0.58505	-0.267236	-0.133547	-0.627686	0.221237	-0.689952	0.519045	-0.857762	-0.0375622	0.424698	-0.939513
	α tocopherol	0.00880389	0.524256	0.449421	0.455327	0.542781	0.280674	0.393467	0.14458	0.200387	0.170348	0.393467		-0.145925	0.807633	-0.591384	-0.482055	0.516794	0.589815	0.739364	0.436383	0.856953	-0.442863	0.294335	-0.378611	-0.0513148	0.141729	0.252404	0.767806	0.242404	0.179444
	Violaxanthin	0.848096	0.118678	0.394525	0.190123	0.0212522	0.119918	0.00533872	0.0411799	0.0639633	0.0664255	0.00533872	0.707949		0.196417	0.698381	-0.170233	0.577809	0.39602	0.227371	-0.273139	0.0137718	-0.0611734	-0.444755	0.0165165	-0.630376	0.421068	-0.634309	0.267457	0.131599	-0.75321
	Lutein	0.0213932	0.22408	0.314178	0.220859	0.30675	0.390796	0.824991	0.0237743	0.0847383	0.0303343	0.824991	0.0084694	0.612505		-0.46721	-0.453067	0.785472	0.550817	0.573979	0.232893	0.703041	-0.566865	0.0802656	-0.49978	-0.309095	0.0798495	0.139595	0.773938	0.314374	-0.0359457
	β carotene	0.255048	0.340316	0.476814	0.398012	0.191285	0.00236237	0.00160199	0.774064	0.751332	0.859557	0.00160199	0.0934911	0.0363857	0.204788		0.0271444	-0.165412	-0.113164	-0.229424	-0.586278	-0.548933	0.196542	-0.494395	0.475236	-0.385223	0.4262	-0.757637	-0.353057	0.12689	-0.749849
	Chlorophyll a	0.00440208	0.00893373	0.0052211	0.0046593	0.0179062	0.340591	0.327522	0.050745	0.0199472	0.0248094	0.327522	0.188812	0.66147	0.220683	0.944736		-0.25178	-0.588306	-0.658354	0.107702	-0.506103	0.587308	0.357679	0.334292	0.639071	-0.358474	0.471833	-0.502882	-0.631074	0.530582
	Chlorophyll b	0.301296	0.353262	0.767831	0.467155	0.187277	0.600861	0.727375	0.00800231	0.0253698	0.0168495	0.727375	0.154271	0.103213	0.01212	0.670615	0.513408		0.746512	0.653799	0.377497	0.69152	-0.300026	-0.0406776	-0.498827	-0.414448	0.115873	0.0202953	0.775325	0.0700843	-0.181327
	Malic acid	0.130568	0.20439	0.490237	0.28385	0.0777178	0.947461	0.617582	0.0122849	0.0116293	0.0326777	0.617582	0.0945848	0.291374	0.124302	0.771911	0.0956441	0.0208553		0.952753	0.508212	0.838461	-0.170364	-0.259121	-0.578172	-0.570949	0.153642	-0.22285	0.700021	0.23242	-0.34337
	Fumaric acid	0.0423346	0.235112	0.377373	0.271296	0.0998205	0.936954	0.853271	0.0250889	0.013795	0.0391443	0.853271	0.022812	0.556297	0.106062	0.552639	0.0538606	0.0561325	7.20635e-05		0.490443	0.91259	-0.311543	-0.0523036	-0.458405	-0.403949	0.280979	-0.103441	0.790664	0.287327	-0.20569
	Succinic acid	0.760688	0.258008	0.125806	0.210599	0.395428	0.0509332	0.097954	0.977287	0.98424	0.902304	0.097954	0.240274	0.477008	0.546479	0.0970791	0.7827	0.316539	0.162433	0.180106		0.65366	0.246762	0.0805694	-0.66067	0.0484816	-0.558902	0.42892	0.246441	-0.433046	0.40562
	Citric acid	0.0413547	0.63907	0.766883	0.648919	0.415699	0.263178	0.486958	0.0764636	0.0572692	0.0782238	0.486958	0.0031602	0.971949	0.034631	0.125862	0.164475	0.0390725	0.00474525	0.000596349	0.0562026		-0.287363	0.167851	-0.587877	-0.197075	0.0648454	0.178047	0.85288	0.0487861	0.116287
	NO3-	0.0153206	0.085682	0.0338317	0.0597369	0.215283	0.726059	0.731951	0.263503	0.197647	0.133315	0.731951	0.232557	0.875766	0.11148	0.612273	0.0963485	0.432804	0.661222	0.414447	0.522114	0.453391		-0.17742	-0.0704127	0.129131	-0.481267	-0.129178	-0.515286	-0.694347	0.118114
	P	0.989674	0.164114	0.410899	0.218178	0.241006	0.123822	0.070327	0.484667	0.564577	0.568219	0.070327	0.442004	0.23033	0.83736	0.176085	0.344623	0.917246	0.500774	0.893691	0.836751	0.665983	0.647911		0.43821	0.882187	0.2768	0.787442	0.338415	-0.192293	0.817932
	K	0.32392	0.821448	0.816882	0.888016	0.882534	0.258922	0.56728	0.34178	0.401364	0.349134	0.56728	0.314995	0.96636	0.170689	0.19606	0.37926	0.171637	0.102945	0.214606	0.0527285	0.0959464	0.857148	0.238084		0.536355	0.637406	0.049357	-0.262104	0.159588	0.0719784
	Ca	0.361155	0.01877	0.126604	0.0329684	0.0214342	0.163351	0.039704	0.0454646	0.0629922	0.0580829	0.039704	0.895691	0.068771	0.418319	0.305913	0.0638907	0.2674	0.10835	0.280927	0.901427	0.61129	0.740564	0.00164395	0.136576		0.0159664	0.786548	-0.13379	-0.341856	0.877595
	Mg	0.514913	0.157265	0.0857177	0.140948	0.0616324	0.120888	0.152171	0.242634	0.165527	0.226072	0.152171	0.716061	0.259051	0.838194	0.252674	0.343473	0.766571	0.693094	0.463929	0.117737	0.86836	0.189642	0.470881	0.0648074	0.96748		-0.244119	0.453168	0.5095	-0.309889
	Fe	0.980667	0.0717297	0.140671	0.0783342	0.035824	0.0133765	0.00310068	0.24776	0.235153	0.273407	0.00310068	0.512329	0.0665354	0.720196	0.0180362	0.199735	0.958669	0.564384	0.791142	0.249329	0.646732	0.740472	0.0117592	0.899655	0.011922	0.526725		0.129602	-0.215093	0.923262
	Mn	0.0519646	0.350657	0.403936	0.348353	0.159866	0.530728	0.923569	0.0145415	0.0093843	0.00970483	0.923569	0.0156921	0.486585	0.0143819	0.351341	0.167625	0.0140962	0.0357616	0.0111849	0.522675	0.00347195	0.155687	0.373039	0.495677	0.731477	0.220567	0.739645		0.192109	0.0313931
	Na	0.0818213	0.00758359	0.00415943	0.00826005	0.0993507	0.11951	0.254532	0.274679	0.362248	0.343631	0.254532	0.529725	0.735747	0.409991	0.744945	0.0683709	0.857809	0.547317	0.45345	0.244301	0.900811	0.0379504	0.620135	0.681711	0.367883	0.161192	0.57836	0.620476		-0.445162
	Zn	0.704093	0.00912498	0.0563546	0.0165408	0.00661036	0.00465218	0.000168863	0.112128	0.129329	0.143627	0.000168863	0.644107	0.0191255	0.926851	0.0199812	0.141667	0.640576	0.365626	0.595465	0.27875	0.765756	0.762159	0.007061	0.853998	0.00187062	0.417062	0.00038213	0.936099	0.229852
	B. Correlation coefficients and p-values between measured variables in Chrysanthemum coronarium, cultivated under different lighting photoperiod.
	Variables	Height	Leaf area	Fresh weight	Dry weight	Fructose	Glucose	TP	DPPH	ABTS	FRAP	TPC	α tocopherol	Violaxanthin	Lutein	β carotene	Chlorophyll a	Chlorophyll b	Malic acid	Fumaric acid	Succinic acid	Citric acid	NO3-	P	K	Ca	Mg	Fe	Mn	Na	Zn
p value	Height		0.762415	0.687007	0.787499	0.733015	0.663266	0.0813507	0.165719	-0.0489085	-0.345696	0.0813507	0.776011	0.610078	-0.855579	0.159927	-0.703288	-0.532523	-0.857801	-0.879614	0.7247	0.0365457	-0.553776	-0.38616	-0.345525	-0.351877	-0.567327	-0.743908	0.203665	0.382697	-0.485711
	Leaf area	0.0169079		0.925517	0.987551	0.536496	0.339924	0.495734	0.424824	0.0834769	-0.0383413	0.495734	0.649197	0.76123	-0.771386	-0.323282	-0.702215	-0.429844	-0.655235	-0.591815	0.495164	-0.353856	-0.401591	-0.0809757	-0.0196125	-0.130636	-0.579874	-0.546746	0.514335	0.485711	-0.201004
	Fresh weight	0.0409077	0.000345037		0.960195	0.373076	0.10953	0.710268	0.462161	0.313502	0.179127	0.710268	0.609288	0.774202	-0.639896	-0.515672	-0.597084	-0.335487	-0.501672	-0.500737	0.279481	-0.608252	-0.432672	0.152565	0.204379	0.0825033	-0.489207	-0.324995	0.714328	0.640824	0.0240488
	Dry weight	0.0117489	7.00146e-07	3.98482e-05		0.541077	0.329791	0.525674	0.386292	0.151812	-0.0257729	0.525674	0.681203	0.788948	-0.763575	-0.347449	-0.708553	-0.437441	-0.647947	-0.602982	0.49312	-0.389159	-0.422693	-0.0751681	-0.0169299	-0.129527	-0.606974	-0.532853	0.54147	0.510014	-0.194098
	Fructose	0.0246486	0.136453	0.322701	0.132493		0.884257	-0.18826	-0.176624	-0.0695451	-0.488402	-0.18826	0.476627	0.698218	-0.514086	0.446105	-0.409367	-0.240375	-0.582769	-0.643659	0.687278	0.358574	-0.379922	-0.606374	-0.579522	-0.609256	-0.649665	-0.720618	-0.270136	-0.129482	-0.582898
	Glucose	0.0514772	0.370774	0.779087	0.386107	0.00154832		-0.533174	-0.451211	-0.129228	-0.649232	-0.533174	0.463492	0.383017	-0.474853	0.643506	-0.438476	-0.347164	-0.596087	-0.578378	0.843212	0.686902	-0.063343	-0.855041	-0.836446	-0.81879	-0.653225	-0.834253	-0.548832	-0.352007	-0.849774
	TP	0.835185	0.174734	0.0320199	0.146082	0.627626	0.139367		0.711577	0.358074	0.729833	1	-0.0166002	0.48942	-0.049973	-0.704608	0.0268292	0.221485	0.150843	0.0948631	-0.467441	-0.95512	-0.344359	0.720884	0.740825	0.6062	8.13301e-05	0.358043	0.842892	0.602111	0.622755
	DPPH	0.670031	0.254375	0.210387	0.304458	0.649408	0.222817	0.0315611		-0.310303	0.468058	0.711577	-0.0602084	0.240074	-0.268091	-0.357287	0.0147515	0.140085	-0.0920627	-0.107922	-0.362997	-0.680342	-0.66488	0.638008	0.660082	0.619439	0.273987	0.245726	0.702569	0.610541	0.561223
	ABTS	0.900563	0.830927	0.411361	0.69661	0.858894	0.740375	0.344052	0.416407		0.444311	0.358074	0.0786259	0.327949	0.288874	-0.415128	0.0624428	0.150804	0.28022	0.169944	-0.183566	-0.376078	0.355785	0.280758	0.285477	0.220297	-0.0877197	0.260434	0.299565	0.223368	0.226526
	FRAP	0.362171	0.921987	0.644702	0.947525	0.182203	0.0584704	0.0256043	0.203856	0.230852		0.729833	-0.579874	0.165702	0.530601	-0.354506	0.598543	0.726602	0.670219	0.597271	-0.790312	-0.677874	0.0118513	0.809427	0.798495	0.730171	0.386424	0.75152	0.469102	0.23474	0.737192
	TPC	0.835185	0.174734	0.0320199	0.146082	0.627626	0.139367	0	0.0315611	0.344052	0.0256043		-0.0166002	0.48942	-0.049973	-0.704608	0.0268292	0.221485	0.150843	0.0948631	-0.467441	-0.95512	-0.344359	0.720884	0.740825	0.6062	8.13301e-05	0.358043	0.842892	0.602111	0.622755
	α tocopherol	0.0139561	0.0584888	0.0815574	0.0433488	0.194569	0.208903	0.96619	0.877714	0.840647	0.101696	0.96619		0.314974	-0.883019	-0.232412	-0.949172	-0.905871	-0.908813	-0.879047	0.772329	-0.0194151	-0.255957	-0.400956	-0.356151	-0.364212	-0.543369	-0.745087	0.309801	0.485855	-0.476775
	Violaxanthin	0.0810536	0.0171833	0.0143273	0.0114884	0.036448	0.308929	0.181156	0.53381	0.388925	0.670062	0.181156	0.409048		-0.346524	-0.0908072	-0.252466	0.0590522	-0.280949	-0.366249	0.249516	-0.301947	-0.470485	0.0324576	0.0742946	-0.0300304	-0.441025	-0.246936	0.326033	0.292764	-0.00180905
	Lutein	0.0032631	0.014918	0.063439	0.0166411	0.15682	0.196472	0.898408	0.485512	0.450913	0.14165	0.898408	0.00160502	0.360945		0.0967906	0.911129	0.816551	0.970347	0.890577	-0.758881	0.014673	0.473556	0.380219	0.330535	0.342222	0.517767	0.791824	-0.309749	-0.460204	0.473217
	β carotene	0.681064	0.39611	0.155324	0.359577	0.228748	0.0614876	0.0340532	0.345189	0.266536	0.349229	0.0340532	0.547331	0.816276	0.804353		0.272775	0.23276	-0.0496332	-0.0880618	0.29445	0.822312	-0.0594616	-0.571688	-0.597972	-0.489497	-0.0420098	-0.283269	-0.814648	-0.617719	-0.506498
	Chlorophyll a	0.0345394	0.0349378	0.0895829	0.0326272	0.273902	0.237766	0.945377	0.969954	0.873205	0.0885988	0.945377	9.27324e-05	0.512221	0.000631057	0.477619		0.938649	0.898208	0.772945	-0.813434	-0.0188016	0.142398	0.460134	0.40925	0.440492	0.602162	0.793528	-0.268745	-0.381182	0.545305
	Chlorophyll b	0.139943	0.248198	0.377451	0.239004	0.533282	0.359999	0.566835	0.719247	0.698547	0.0265996	0.566835	0.000767616	0.880049	0.00723992	0.546715	0.000177309		0.848028	0.731128	-0.754547	-0.129843	0.0434081	0.491728	0.456332	0.444416	0.460266	0.733944	-0.15648	-0.312744	0.547198
	Malic acid	0.00309784	0.05541	0.168816	0.0591394	0.0995928	0.0902586	0.698472	0.813771	0.465188	0.0482203	0.698472	0.000688897	0.463979	1.43608e-05	0.899095	0.00100173	0.00387023		0.947719	-0.837632	-0.163948	0.427698	0.498967	0.454338	0.431233	0.491702	0.841939	-0.156344	-0.381735	0.567219
	Fumaric acid	0.00176847	0.0931918	0.16974	0.0856464	0.0614059	0.102794	0.80819	0.782267	0.662018	0.0894563	0.80819	0.00179678	0.332333	0.00128021	0.821757	0.0145889	0.0252124	0.0001022		-0.719632	-0.0889551	0.57508	0.382119	0.344909	0.306954	0.395891	0.733735	-0.203531	-0.469042	0.430233
	Succinic acid	0.0271973	0.175309	0.466416	0.177377	0.040796	0.00429544	0.204533	0.336971	0.636384	0.0112467	0.204533	0.0147184	0.51733	0.0177378	0.441818	0.00765475	0.0187922	0.00482682	0.0288321		0.543528	-0.0375769	-0.832644	-0.795735	-0.778771	-0.670859	-0.933823	-0.273568	-0.0751662	-0.865772
	Citric acid	0.925633	0.350176	0.0822203	0.300571	0.343329	0.0409513	6.03412e-05	0.0437186	0.31851	0.0447901	6.03412e-05	0.96046	0.429716	0.970114	0.00651371	0.961709	0.739174	0.673398	0.819973	0.130402		0.311165	-0.809851	-0.825028	-0.718535	-0.158615	-0.455723	-0.913559	-0.707716	-0.72735
	NO3-	0.121875	0.284012	0.244754	0.257023	0.313184	0.871389	0.364154	0.0507088	0.347368	0.97586	0.364154	0.506203	0.201201	0.197869	0.879222	0.714767	0.911709	0.25083	0.105239	0.923539	0.415045		-0.245547	-0.263318	-0.291076	-0.103154	0.0778603	-0.427811	-0.554156	-0.251453
	P	0.304637	0.835936	0.695163	0.847588	0.0834313	0.00330404	0.0284226	0.0644752	0.464296	0.00821151	0.0284226	0.284847	0.933936	0.312774	0.107789	0.212658	0.178793	0.171498	0.310161	0.00533847	0.00815131	0.524232		0.99746	0.979541	0.683387	0.841747	0.715717	0.583538	0.976111
	K	0.362425	0.960058	0.597864	0.965519	0.101953	0.00494531	0.0224025	0.0530145	0.456494	0.00986826	0.0224025	0.346837	0.849343	0.384971	0.0889833	0.274053	0.216955	0.219227	0.363338	0.0103196	0.00618925	0.49361	2.7143e-09		0.97801	0.662493	0.811191	0.749962	0.621286	0.96773
	Ca	0.353067	0.737626	0.832876	0.739792	0.0815778	0.00695149	0.083544	0.0752329	0.568971	0.0255017	0.083544	0.335234	0.938868	0.367338	0.181076	0.235364	0.230728	0.246503	0.421719	0.0134024	0.0291945	0.447311	3.9532e-06	5.08135e-06		0.786524	0.831286	0.687095	0.628107	0.961822
	Mg	0.111123	0.101696	0.181374	0.0830432	0.0582463	0.0564232	0.999834	0.475586	0.822441	0.304278	0.999834	0.130538	0.234732	0.153361	0.914544	0.0861866	0.21251	0.178819	0.291545	0.0479271	0.68357	0.791711	0.0424198	0.0518478	0.0119264		0.804498	0.172134	0.248898	0.745484
	Fe	0.0215546	0.127688	0.393465	0.139651	0.0285093	0.00516965	0.344096	0.523919	0.498527	0.0195526	0.344096	0.0212361	0.521812	0.0109827	0.460136	0.0106904	0.024374	0.00441289	0.0244354	0.00023	0.217647	0.842183	0.00443081	0.00796318	0.00548396	0.00893308		0.265874	0.127233	0.892339
	Mn	0.599173	0.156584	0.0306109	0.132156	0.48206	0.125946	0.00432475	0.0348059	0.433545	0.202712	0.00432475	0.417202	0.391867	0.417283	0.00749135	0.484406	0.687654	0.687915	0.599418	0.47629	0.000574092	0.25069	0.0301382	0.019952	0.0408717	0.657875	0.489266		0.917825	0.610895
	Na	0.309367	0.184989	0.0629338	0.160698	0.739878	0.352877	0.0862208	0.0807591	0.563455	0.543209	0.0862208	0.184839	0.444559	0.21258	0.0762823	0.311448	0.412555	0.310687	0.202777	0.847592	0.0329266	0.121565	0.0990387	0.0741164	0.070082	0.518401	0.744274	0.000482961		0.490931
	Zn	0.184989	0.604056	0.951032	0.616792	0.0994998	0.00372348	0.0732356	0.115892	0.557806	0.0234298	0.0732356	0.194411	0.996315	0.198236	0.164092	0.128899	0.127309	0.111206	0.247723	0.00255219	0.0263671	0.513973	6.77831e-06	1.92592e-05	3.44867e-05	0.0211296	0.00121169	0.0805349	0.179606
p value	C. Correlation coefficients and p-values between measured variables in Chrysanthemum coronarium, cultivated under different lighting intensity.
	Variables	Height	Leaf area	Fresh weight	Dry weight	Fructose	Glucose	TP	DPPH	ABTS	FRAP	TPC	α tocopherol	Violaxanthin	Lutein	β carotene	Chlorophyll a	Chlorophyll b	Malic acid	Fumaric acid	Succinic acid	Citric acid	NO3-	NO2-	P	K	Ca	Mg	Fe	Mn	Na	Zn
	Height		0.523398	0.487491	0.520971	0.359046	0.333003	0.712594	0.47872	0.537102	0.487426	-0.311271	0.371766	0.465151	0.390979	0.528522	0.290417	0.0304713	0.52536	0.518888	0.477494	0.512252	0.474864	0.480958	-0.0943286	0.0955555	-0.159216	-0.0869437	0.595327	0.327839	-0.245449	0.526514
	Leaf area	0.0807537		0.847838	0.91089	0.802636	0.779337	0.392208	0.974311	0.944062	0.851992	-0.528924	-0.206558	0.0761093	-0.107101	0.46174	-0.423661	-0.773444	0.849503	0.88515	0.898482	0.940928	-0.231939	0.404001	-0.0820661	-0.629893	-0.302221	-0.29732	0.667781	0.686049	-0.869055	0.880432
	Fresh weight	0.107922	0.0004947		0.906623	0.792685	0.798506	0.461445	0.893818	0.850512	0.729821	-0.2396	0.0392968	0.39599	0.182017	0.618737	-0.530932	-0.639225	0.669253	0.684254	0.805156	0.789532	-0.21726	0.665771	0.3833	-0.308817	0.134535	0.0253812	0.640693	0.80386	-0.585529	0.694607
	Dry weight	0.0824252	3.80428e-05	4.77137e-05		0.818308	0.815732	0.520852	0.8932	0.871561	0.773015	-0.314132	0.0655779	0.312923	0.125043	0.551066	-0.493684	-0.703125	0.715904	0.739917	0.823286	0.860285	-0.21588	0.524791	0.213846	-0.385068	0.0549684	-0.0246664	0.690814	0.748509	-0.651736	0.771189
	Fructose	0.251719	0.00167541	0.00210445	0.00113939		0.994313	0.302989	0.740929	0.675797	0.586681	-0.503552	-0.358701	-0.0607456	0.276629	0.782775	-0.567682	-0.693993	0.854776	0.865091	0.915841	0.720959	-0.188345	0.239023	0.0565021	-0.597524	-0.0881842	-0.328981	0.777814	0.900731	-0.738546	0.820016
	Glucose	0.2902	0.00280621	0.00184443	0.00121687	4.63902e-11		0.272595	0.721799	0.652505	0.565213	-0.460067	-0.350487	-0.0487691	0.283001	0.803333	-0.630296	-0.710239	0.825457	0.833565	0.90626	0.690242	-0.247916	0.255056	0.122713	-0.566139	-0.0125408	-0.2801	0.773843	0.922645	-0.710069	0.791444
	TP	0.00930147	0.207306	0.131036	0.0825079	0.338414	0.391336		0.4002	0.462995	0.490274	0.137779	0.552694	0.689952	0.361813	0.250596	0.251915	0.0686301	0.215676	0.236557	0.191916	0.474669	0.492042	0.543706	0.283545	0.322824	0.206261	0.352666	0.251116	0.188221	0.018398	0.218739
	DPPH	0.115378	8.43984e-08	8.87258e-05	9.12424e-05	0.00583468	0.00804117	0.197372		0.970381	0.851662	-0.42099	-0.148918	0.168903	-0.159249	0.393498	-0.445628	-0.760496	0.768252	0.799874	0.837463	0.931105	-0.262982	0.482168	0.0494651	-0.553344	-0.21253	-0.184653	0.5876	0.665819	-0.807628	0.808147
	ABTS	0.0717486	3.92529e-06	0.000454872	0.000221021	0.0158519	0.0214519	0.129578	1.70813e-07		0.913219	-0.325248	-0.0400392	0.185371	-0.16942	0.349846	-0.381666	-0.727164	0.726397	0.751477	0.795604	0.968168	-0.24793	0.513803	0.038342	-0.501125	-0.217109	-0.0963619	0.511037	0.583928	-0.773948	0.74876
	FRAP	0.107976	0.000433939	0.00705108	0.00319497	0.0449416	0.0554836	0.105625	0.000438542	3.34585e-05		-0.128542	0.0280348	0.197018	-0.230858	0.298084	-0.344893	-0.70001	0.57017	0.641356	0.673057	0.957456	-0.23798	0.598938	0.0578234	-0.431809	-0.18274	0.0525237	0.287421	0.387558	-0.697517	0.562856
	TPC	0.324701	0.0770351	0.453225	0.320037	0.0951152	0.132341	0.66937	0.172925	0.302264	0.690532		0.57951	0.472619	-0.0905672	-0.353431	-0.0183778	0.26982	-0.80757	-0.789415	-0.661881	-0.318499	-0.0906355	0.358699	0.709948	0.697963	0.748918	0.941801	-0.74695	-0.484696	0.685408	-0.82981
	α tocopherol	0.234076	0.519503	0.903492	0.839539	0.25221	0.264019	0.0623705	0.644145	0.901676	0.93108	0.0482901		0.838892	0.339627	-0.097962	0.392528	0.465611	-0.453491	-0.448251	-0.378155	-0.0846348	0.404706	0.551456	0.476945	0.799557	0.539474	0.718361	-0.195173	-0.310581	0.601437	-0.377213
	Violaxanthin	0.127567	0.814139	0.202568	0.322004	0.851242	0.880362	0.0130246	0.599751	0.56408	0.539384	0.120759	0.000647898		0.317449	0.115938	0.173428	0.247117	-0.243402	-0.222168	-0.134702	0.115676	0.358557	0.799225	0.666668	0.679775	0.602218	0.677585	-0.00870447	-0.017612	0.397941	-0.168931
	Lutein	0.20886	0.740422	0.571274	0.698602	0.38408	0.372764	0.247817	0.621051	0.598619	0.470357	0.779539	0.280114	0.314675		0.619336	0.199613	0.412325	0.161291	0.111986	0.138908	-0.18052	0.515429	0.100442	0.21279	0.37231	0.305883	0.00814929	0.493569	0.393182	0.30419	0.131522
	β carotene	0.0773016	0.130758	0.031957	0.0633074	0.00261056	0.0016481	0.432104	0.205682	0.264953	0.34668	0.259749	0.76198	0.719737	0.0317435		-0.353067	-0.289438	0.635803	0.623807	0.716898	0.379368	0.066179	0.338619	0.166428	-0.1917	0.115819	-0.203153	0.766645	0.788686	-0.366198	0.57587
	Chlorophyll a	0.359813	0.169929	0.0757132	0.102856	0.0541914	0.0280181	0.429603	0.146531	0.220866	0.272241	0.954794	0.206902	0.589863	0.533945	0.260276		0.836695	-0.307019	-0.310538	-0.51441	-0.369112	0.865426	-0.200528	-0.432822	0.465821	-0.323795	-0.0971439	-0.229356	-0.626489	0.47873	-0.289547
	Chlorophyll b	0.925105	0.00316738	0.0252249	0.0107459	0.0122909	0.00964629	0.832162	0.00408424	0.00736821	0.0112556	0.396366	0.12714	0.438733	0.182871	0.36151	0.000690608		-0.599018	-0.633406	-0.739069	-0.751693	0.751467	-0.21588	-0.0647984	0.756358	0.113663	0.155155	-0.345258	-0.598876	0.835659	-0.598144
	Malic acid	0.07942	0.0004696	0.0173012	0.00883247	0.000396574	0.000944189	0.500805	0.00351385	0.00746178	0.05291	0.00148936	0.138689	0.445867	0.616522	0.0262703	0.331704	0.0395697		0.987125	0.954277	0.727077	-0.094069	0.0462108	-0.35156	-0.726445	-0.497915	-0.646519	0.862576	0.799983	-0.868069	0.975023
	Fumaric acid	0.0838783	0.000129392	0.0141136	0.00593841	0.000279391	0.000755173	0.459153	0.00178703	0.00483273	0.0245892	0.00226233	0.143884	0.48768	0.728967	0.0301832	0.325904	0.0270211	2.72655e-09		0.955655	0.775719	-0.0889855	0.0936175	-0.351845	-0.741708	-0.51032	-0.626805	0.826282	0.763846	-0.892166	0.970318
	Succinic acid	0.116446	7.14559e-05	0.0015783	0.0010005	2.88301e-05	4.8618e-05	0.550144	0.000675446	0.00197078	0.0164475	0.019048	0.225499	0.676396	0.666799	0.0086951	0.0870611	0.00602644	1.45732e-06	1.25338e-06		0.796858	-0.26388	0.243642	-0.135302	-0.704891	-0.30972	-0.473468	0.832489	0.867094	-0.877094	0.936389
	Citric acid	0.0886236	5.12747e-06	0.00225653	0.000330035	0.00815052	0.0129708	0.118933	1.0881e-05	2.44012e-07	1.0219e-06	0.312987	0.793695	0.720348	0.574496	0.223891	0.237695	0.00481367	0.00737879	0.00302397	0.00191539		-0.211263	0.483767	-0.0328045	-0.557959	-0.266377	-0.119492	0.468267	0.532001	-0.807134	0.731714
	NO3-	0.11876	0.468221	0.497589	0.50039	0.557731	0.437207	0.104183	0.408903	0.437179	0.456377	0.779377	0.191903	0.252413	0.08633	0.838085	0.000276104	0.00483363	0.771212	0.783308	0.407245	0.509817		-0.00520746	-0.229109	0.467378	-0.152761	-0.0904171	0.0708541	-0.281463	0.401953	-0.0866491
	NO2-	0.113444	0.192752	0.0181111	0.0798051	0.454346	0.423677	0.0676652	0.112408	0.0874986	0.0396032	0.252211	0.063082	0.00181408	0.756113	0.281636	0.532033	0.50039	0.886601	0.772284	0.445405	0.111048	0.987185		0.619703	0.257479	0.421363	0.549865	0.0635434	0.198652	-0.0539239	0.0592372
	P	0.770595	0.799843	0.21873	0.504533	0.861542	0.703992	0.371805	0.878666	0.905827	0.858333	0.00968949	0.116926	0.0178999	0.506692	0.605185	0.159903	0.841425	0.262458	0.262044	0.675025	0.919386	0.473819	0.0316131		0.527373	0.934084	0.828068	-0.159174	0.199049	0.390426	-0.339949
	K	0.767683	0.0281492	0.328733	0.216433	0.0401948	0.0549966	0.306091	0.0619988	0.0969815	0.160994	0.0116003	0.00180022	0.0150158	0.233338	0.550602	0.126946	0.00441585	0.00745582	0.0057557	0.0104646	0.0594059	0.125511	0.419132	0.0780665		0.664752	0.716979	-0.394908	-0.452852	0.918247	-0.694599
	Ca	0.621125	0.339702	0.67678	0.86527	0.785219	0.969144	0.520117	0.507223	0.497895	0.56972	0.00506287	0.0702626	0.0382548	0.333588	0.720014	0.304554	0.725046	0.0994874	0.0900384	0.327246	0.402653	0.635519	0.172505	8.76738e-06	0.018353		0.839761	-0.197726	0.0720195	0.584082	-0.474758
	Mg	0.788179	0.347978	0.937592	0.939347	0.296422	0.377894	0.260855	0.565615	0.765771	0.871217	4.76683e-06	0.0084958	0.0154718	0.979947	0.526561	0.763918	0.630167	0.0230976	0.0291683	0.12	0.711464	0.779897	0.0640048	0.000879732	0.00868397	0.000631597		-0.523439	-0.282746	0.592233	-0.631955
	Fe	0.0411261	0.0176402	0.0247856	0.0128653	0.0028964	0.00314182	0.431118	0.0445244	0.0895113	0.365017	0.00524536	0.543265	0.978581	0.102948	0.00362674	0.473331	0.271699	0.000305077	0.000923445	0.000778397	0.124696	0.826794	0.844462	0.621217	0.203916	0.537898	0.0807259		0.850193	-0.560901	0.890531
	Mn	0.298202	0.0137635	0.00162769	0.00510034	6.41315e-05	1.91359e-05	0.557994	0.0180996	0.0462068	0.213224	0.110263	0.325832	0.956676	0.206079	0.00229871	0.0292743	0.0396288	0.00178255	0.00382989	0.000260178	0.0750157	0.375479	0.535957	0.535125	0.139316	0.823984	0.373214	0.000459497		-0.595791	0.781329
	Na	0.441929	0.000242368	0.045468	0.0216582	0.00608116	0.00967156	0.954744	0.00148727	0.00313515	0.0116764	0.0138878	0.0385728	0.200149	0.336406	0.241705	0.115368	0.000711479	0.0002512	9.55732e-05	0.000179063	0.00150512	0.195233	0.86781	0.209562	2.5041e-05	0.0461357	0.0424638	0.0577927	0.0409285		-0.849497
	Zn	0.0786423	0.000156951	0.0121821	0.00331448	0.00109016	0.00216334	0.494594	0.00146869	0.00507731	0.0567377	0.000838669	0.226751	0.599689	0.683682	0.0500557	0.36132	0.0399347	7.34099e-08	1.72634e-07	7.36723e-06	0.00683135	0.788882	0.854901	0.279629	0.0121834	0.118854	0.0274829	0.000102747	0.00269158	0.000469694
