# Supplementary material for: Lighting Spectrum, Intensity, and Photoperiod Induce Distinct Photoresponses in Chrysanthemum coronarium Greens, Cultivated in CEA
Source: Plants (Basel). 2026 May 1;15(9):1394. doi: 10.3390/plants15091394 (PMC13164867; doi:10.3390/plants15091394)
Supplement: Supplementary file 1 [file plants-15-01394-s001.zip › Table S2.xlsx]

## Sheet: Table S2
Table S2. The Principal component analysis factor loadings exploring lighting parameters impact on Chrysanthemum coronarium.
	F1	F2	F1	F2	F1	F2
Variables	Lighting spectra		Photoperiod		Intensity
Height	0.639889	0.563664	-0.737552	0.543743	0.479372	0.414788
Leaf area	0.940823	-0.16757	-0.465194	0.801841	0.954106	0.119859
Fresh weight	0.831521	-0.167933	-0.24675	0.921005	0.831101	0.483064
Dry weight	0.920196	-0.153952	-0.462758	0.825991	0.869308	0.405367
Fructose	0.976992	-0.142748	-0.761212	0.131628	0.912833	0.088029
Glucose	0.554551	-0.784555	-0.888956	-0.180979	0.896566	0.118059
TP	-0.709033	0.677018	0.473785	0.806769	0.269298	0.70507
DPPH	0.907159	0.273304	0.355343	0.686015	0.904758	0.209991
ABTS	0.902013	0.268168	0.242397	0.227542	0.861378	0.261765
FRAP	0.898594	0.288753	0.819995	0.287482	0.742518	0.315831
TPC	-0.709033	0.677018	0.473785	0.806769	-0.635535	0.592347
α tocopherol	-0.367698	-0.819593	-0.744156	0.520381	-0.360088	0.79748
Violaxanthin	-0.670932	0.345403	-0.247696	0.615911	-0.0878035	0.928476
Lutein	-0.537294	-0.687211	0.749557	-0.577593	0.0460874	0.353457
β carotene	-0.323158	0.872106	-0.369623	-0.646791	0.636265	0.247316
Chlorophyll a	0.823638	0.18467	0.764616	-0.4827	-0.501732	-0.0628272
Chlorophyll b	-0.558105	-0.542605	0.720753	-0.28257	-0.776656	0.0729459
Malic acid	-0.675615	-0.503906	0.8349	-0.428782	0.944554	-0.195008
Fumaric acid	-0.644698	-0.607142	0.748252	-0.468591	0.958121	-0.177053
Succinic acid	0.225726	-0.722854	-0.973098	0.0376966	0.985363	-0.0335917
Citric acid	-0.414746	-0.862776	-0.558898	-0.786117	0.865745	0.215305
NO3-	0.535005	0.261875	0.0900317	-0.575854	-0.257024	0.162871
NO2-	−	−	−	−	0.272989	0.829149
P	0.455108	-0.451733	0.879688	0.444315	-0.124124	0.812504
K	0.211006	0.555316	0.85093	0.492082	-0.711581	0.626288
Ca	0.788654	-0.17638	0.842721	0.403776	-0.318297	0.74314
Mg	-0.534537	0.200021	0.738067	-0.159318	-0.433551	0.80097
Fe	0.629533	-0.603135	0.977493	-0.0809447	0.790389	0.000557054
Mn	-0.566115	-0.699223	0.341144	0.908947	0.830622	0.127898
Na	-0.63028	0.11155	0.151056	0.858495	-0.9013	0.337432
Zn	0.780805	-0.546132	0.902283	0.326963	0.940913	-0.162273
